# Supplementary material for: Untargeted metabolomics reveals distinct metabolic reprogramming in endothelial cells co-cultured with CSC and non-CSC prostate cancer cell subpopulations
Source: PLoS One. 2018 Feb 21;13(2):e0192175. doi: 10.1371/journal.pone.0192175 (PMC5821452; doi:10.1371/journal.pone.0192175)
Supplement: S1 Table — (XLSX) [file pone.0192175.s001.xlsx]

## Sheet: Sheet1
S1 Table: Quantitative values of the peak areas of the identified metabolites, in ESI+ and ESI- modes:
ESI+
Identified metabolites	Peak area (arbitrary units per 106 cells)
	RM	VEGF	PC-3/S	PC-3/M
L-Glutamic acid	66951254 ± 10674565	60992435 ± 3955201	72793180 ± 3482523	62494526 ± 13847139
L-Arginine	2850696 ± 369503	2517868 ± 214860	2331266 ± 204334	3011323 ± 575637
L-Glutathione reduced	147457447 ± 13614146	138056413 ± 3400935	175365361 ± 11071488	154091478 ± 19812579
L-Tryptophan	6426731 ± 230788	7203514 ± 673466	6657208 ± 669328	5561158 ± 447360
L-Tyrosine	15231094 ± 772657	15901039 ± 873714	16843892 ± 1494436	13488768 ± 954533
Methionine	11781372 ± 843742	11785904 ± 444868	13535238 ± 879145	9864736 ± 1002319
Nicotinamide dinucleotide (NAD+)	349585 ± 80340	579638 ± 126952	777683 ± 95892	425925 ± 72943
Pantothenic acid (CID match)	10573990 ± 705837	10812162 ± 522376	12247706 ± 865008	9241784 ± 1403771
Oleamide	210787 ± 24989	242042 ± 116576	295589 ± 144044	874802 ± 482152
γ-L-Glutamyl-L-Glutamic acid	325453 ± 57026	359204 ± 53875	373348 ± 51076	347485 ± 51410
Inosine	4477199 ± 1528783	5556422 ± 775440	4514688 ± 2478730	5939550 ± 1121325
Spermine	1582 ± 1614	385951 ± 416964	1236 ± 789	598696 ± 757055
trans 3-Indole acrylic acid/Indole 3-acrylic acid	7834998 ± 306567	8760753 ± 786143	8112445 ± 815039	6740205 ± 546530
Cysteinylglycine	2625137 ± 201836	2463979 ± 72958	3114935 ± 200785	2709193 ± 351143
Guanine	731455 ± 217760	2866933 ± 1288558	642033 ± 438881	1350835 ± 1074163
Creatine	9604021 ± 1560719	9974211 ± 699518	11891689 ± 483560	9381733 ± 2024394
Hypoxanthine	8228745 ± 2318231	25984608 ± 8815781	6797809 ± 4899521	13325046 ± 8236728
Acetyl L-Carnitine	125615 ± 15138	192802 ± 9752	221326 ± 6966	129106 ± 24962
ESI-
Identified metabolites	Peak area (arbitrary units per 106 cells)
	RM	VEGF	PC-3/S	PC-3/M
L-Aspartate	4026645 ± 951907	4435094 ± 677350	5885484 ± 328430	4970474 ± 1385427
L-Glutamic acid	17083370 ± 3074331	13386798 ± 1453575	18918489 ± 667475	16034316 ± 3746532
Glycerol 3-phosphate	188690 ± 87424	251507 ± 112517	193762 ± 64197	268337 ± 144276
Pantothenic acid	4313972 ± 224135	4238894 ± 275881	4969068 ± 354539	3999473 ± 544548
Uridine	678202 ± 325545	1357260 ± 466045	706975 ± 664597	1461404 ± 881076
L-Glutathione reduced	50317037 ± 2771427	48217214 ± 3361789	60203491 ± 5163431	56410579 ± 5028755
Uridine monophosphate	4343895 ± 3007429	1729642 ± 1314237	3633971 ± 2666633	1775034 ± 1427553
Adenosine monophosphate	6265769 ± 6184181	1259364 ± 915144	7451180 ± 5603151	1911056 ± 1437925
Galactonic acid	135979 ± 50315	91977 ± 9055	127242 ± 10561	120871 ± 32839
Guanosine	1707467 ± 658309	2383234 ± 652545	1463307 ± 1032962	2946629 ± 1780239
